# Supplementary material for: Rice Husk-Derived MCM-41 for Efficient Hg(II) Removal: Performance, Mechanism, and Environmental Safety in Real Water Matrices
Source: Nanomaterials (Basel). 2026 Jun 1;16(11):694. doi: 10.3390/nano16110694 (PMC13257766; doi:10.3390/nano16110694)
Supplement: Supplementary file 1 [file nanomaterials-16-00694-s001.zip]

Archive with 1 entries (1 files):
- nanomaterials-4308568-supplementary materials.pdf
